# Supplementary material for: Association of Plant-Based Diet Indices and Abdominal Obesity with Mental Disorders among Older Chinese Adults
Source: Nutrients. 2023 Jun 12;15(12):2721. doi: 10.3390/nu15122721 (PMC10303527; doi:10.3390/nu15122721)
Supplement: Supplementary file 1 [file nutrients-15-02721-s001.zip]

Archive with 1 entries (1 files):
- nutrients-2368982-supplementary.pdf
